# Supplementary material for: Behind the mask of relapsing bimodal encephalitis: herpesvirus 7 and Epstein-Barr virus associated with Hashimoto’s encephalopathy: a case report
Source: Front Immunol. 2026 May 29;17:1782631. doi: 10.3389/fimmu.2026.1782631 (PMC13259914; doi:10.3389/fimmu.2026.1782631)
Supplement: Supplementary file 3 [file Table1.xls]

## Sheet: Sheet1
Table 1. 2016 Graus et al. revised diagnostic criteria for probable autoimmune encephalitis
Diagnostic criteria for possible autoimmune encephalitis (met all of the three following criteria)
1. Subacute onset (progression of <3 months) of: ①working memory deficits (short-term memory loss); ②altered mental status (decreased or altered level of consciousness, lethargy, or personality change); ③or psychiatric symptoms.
2. At least one of the following: ① New focal central nervous system (CNS) findings. ② Unexplained seizures (not due to a prior seizure disorder). ③ CSF pleocytosis (white blood cell > 5/mm³) or oligoclonal bands. ④ MRI: T2-FLAIR hyperintensities highly restricted to the medial temporal lobe(s) (limbic encephalitis) or multifocal lesions involving grey/white matter, suggestive of demyelination or…
3. Reasonable exclusion of alternative causes.
